# Supplementary material for: Comparative Study of the Foaming Behavior of Ethylene–Vinyl Acetate Copolymer Foams Fabricated Using Chemical and Physical Foaming Processes
Source: Materials (Basel). 2024 Jul 27;17(15):3719. doi: 10.3390/ma17153719 (PMC11313140; doi:10.3390/ma17153719)
Supplement: Supplementary file 1 [file materials-17-03719-s001.zip]

Archive with 1 entries (1 files):
- materials-3074967-supplementary.pdf
